# Supplementary material for: Highly Efficient Electrocatalyst of 2D–2D gC3N4–MoS2 Composites for Enhanced Overall Water Electrolysis
Source: Materials (Basel). 2025 Aug 12;18(16):3775. doi: 10.3390/ma18163775 (PMC12387503; doi:10.3390/ma18163775)
Supplement: Supplementary file 1 [file materials-18-03775-s001.zip]

Archive with 1 entries (1 files):
- materials-3782648-supplementary.pdf
